# Supplementary material for: Integrative multi-omics and network-based machine learning for early diagnosis of Parkinson’s disease
Source: PLoS One. 2026 Jan 6;21(1):e0329980. doi: 10.1371/journal.pone.0329980 (PMC12773809; doi:10.1371/journal.pone.0329980)
Supplement: S1 File — S1 Table. Bootstrap Stability Scores of Selected Features in sPLS-DA. S2 Table. Lists of the selected features in single- and multi-omics analysis. S3 Table. Results of function enrichment. S4 Table. The identified topological regulator. S5 Table. Table Stability Assessment of Network Topological analysis. S6 Table. Table Features of the train and test sets in machine learning. S7 Table. Table Features of the validation set in machine learning. S1 Fig. Balanced error rates (BER) of training models using sPLS-DA applied to DNA methylation, gene expression and proteomics datasets. A range of features from 3 to 300 (from 3 to 30 in steps of 3, from 30 to 60 in steps of 6, from 60 to 150 in the step of 15, and from 150 to 300 in the step of 30) was set for each component. Results were calculated with stratified 5-fold cross-validation and 100 random repeats. S2 Fig. (A)The performance of prediction models was evaluated under optimal parameter settings, with results measured by accuracy and AUC using stratified 5-fold cross-validation and 1,000 random repeats. The findings are presented as means ± standard deviation (SD). The notations MTEH, EXPR, PROT represent the outcomes of individual sPLS-DA analyses based on expression, methylation, and proteins respectively. The term MULTI denotes the results of an integrative sPLS-DA analysis across the three omics. (B) An overlapped features among three omics data across four distinct components identified through multi-omics integrative analysis. METH, methylation; EXPR, expression; PRO, proteins; MULTI, multi-omics. (ZIP) [file pone.0329980.s001.zip › Supporting information_600/S1 Table Bootstrap Stability Scores of Selected Features in sPLS-DA.xlsx]

## Sheet: Sheet1
S1 Table Bootstrap Stability Scores of Selected Features in sPLS-DA
DNA methylation		gene expression		Protein
ID	Scores	ID	Scores	ID	Scores
cg03038615	0.697	MARCHF2	0.565	SAP30	0.566
cg02094681	0.817	LINC02009	0.599	WFDC10B	0.579
cg21479603	0.827	KRT1	0.608	SHBG	0.584
cg25903497	0.829	SRRD	0.633	FGF10	0.606
cg03876418	0.833	ELAPOR2	0.636	GKN2	0.61
cg06766960	0.845	CDC34	0.639	PCYOX1L	0.621
cg02331830	0.852	FAT4	0.645	UPK3BL	0.623
cg18770452	0.855	TRIM58	0.646	WISP1	0.628
cg10738003	0.859	SIAH2	0.653	HINT2	0.631
cg07227024	0.863	RUNDC3A	0.657	UBB	0.634
cg21757617	0.865	MKRN1	0.674	ZNF382	0.644
cg14841828	0.868	CR1L	0.675	CCL8	0.646
cg22645355	0.875	DMTN	0.678	BUB1	0.654
cg05538645	0.877	SLC25A39	0.699	IFNA2	0.654
cg00390848	0.882	GZMB	0.702	NHEJ1	0.655
cg20205188	0.883	FECH	0.708	PRMT3	0.671
cg23893060	0.885	TDRD1	0.715	P4HB	0.673
cg15935227	0.888	ISCA1	0.721	PLA2G7	0.675
cg15454820	0.889	NFIX	0.723	TIMP1	0.683
cg12117283	0.893	TRGV4	0.726	PTN	0.683
cg03794530	0.9	ENSG00000227097	0.728	PGRMC2	0.686
cg00103126	0.901	GCAT	0.73	IL1B	0.697
cg08043513	0.905	LGALS3	0.731	IGFBP1	0.701
cg05126514	0.905	PRDX2	0.733	CTSH	0.707
cg15487187	0.908	OR2W3	0.733	PROS1	0.71
cg17929630	0.918	CTNNAL1	0.733	POMGNT1	0.714
cg12129080	0.918	OCLN	0.736	ERP29	0.714
cg07615678	0.92	DCAF12	0.737	LYPD3	0.719
cg09650803	0.92	MARCHF8	0.737	PIANP	0.719
cg21788897	0.921	CARM1	0.74	KIAA1644	0.72
cg07109358	0.921	SLC25A37	0.747	MMP17	0.722
cg09977515	0.925	TDRD9	0.748	GGH	0.722
cg01982166	0.927	NEDD4L	0.754	NTF3	0.723
ch.11.167001F	0.93	BCL2L1	0.754	SOD3	0.724
cg14245347	0.93	GPR146	0.757	CD84	0.727
cg21498547	0.939	PLEK2	0.758	EFNB2	0.732
cg09885502	0.942	TANGO2	0.765	NFKB1	0.733
cg11379315	0.949	PRDM5	0.77	PELI2	0.735
cg07504457	0.953	ENSG00000281969	0.771	C17orf67	0.735
cg25705589	0.954	DNAJC6	0.771	APOE	0.735
cg08584759	0.954	CCNI	0.773	GLIPR1	0.741
cg06330705	0.955	SULT1A1	0.775	FYN	0.741
cg21691076	0.955	FAM106A	0.775	SMPDL3A	0.742
ch.10.1947223F	0.955	RAB11B	0.776	SEMA3E	0.743
cg20566384	0.956	RPLP2	0.777	FSTL5	0.743
cg09762182	0.957	RNVU1-19	0.777	PCOLCE	0.746
cg24395774	0.96	JUND	0.777	ZPBP2	0.747
cg01479916	0.962	ABCC4	0.778	KPNA6	0.749
cg00648024	0.964	FKBP5	0.786	RIC3	0.751
cg14257071	0.966	HDAC9	0.788	SPINK9	0.753
cg14115431	0.966	HECW2	0.798	DCN	0.754
cg21214630	0.966	MXI1	0.799	GPNMB	0.758
cg12995006	0.974	LOC254896	0.803	ELANE	0.76
cg01706419	0.975	ENSG00000276345	0.807	EIF4B	0.76
cg25403368	0.983	JAZF1	0.807	PRL	0.761
cg06334689	0.999	SPRED1	0.809	IL17RA	0.764
cg15723951	1	OSBP2	0.811	CFHR1	0.768
		RAD23A	0.811	PPM1D	0.768
		XK	0.812	B3GNT2	0.769
		TMCC2	0.813	NRCAM	0.77
		RPL29	0.814	NISCH	0.772
		NUTM2B-AS1	0.816	APOE	0.772
		ENSG00000274422	0.819	C19orf18	0.774
		SYCP2L	0.819	PLK1	0.774
		PRRG4	0.82	FBXL4	0.776
		SNX3	0.821	ICOSLG	0.778
		RNF187	0.822	UNC45A	0.78
		RPL34	0.826	LARGE1	0.781
		SULT1B1	0.827	CD244	0.781
		ANKRD9	0.828	SFRP1	0.781
		HDGF	0.829	TBP	0.783
		CREG1	0.831	CSF2RB	0.793
		TENT5C	0.833	CLTC	0.796
		NBPF26	0.839	H1FX	0.797
		CYP27A1	0.839	ITM2C	0.799
		ANKH	0.839	ALCAM	0.8
		RPL27	0.84	ATP5B	0.801
		NUDT4	0.84	IGFBP7	0.802
		RPS24	0.841	NCR1	0.803
		RPS7	0.842	OIT3	0.805
		RPL32	0.842	IGHG2	0.806
		MAF1	0.843	AKR1A1	0.806
		ENSG00000227063	0.844	CEL	0.807
		RNF10	0.845	CD2	0.807
		STEAP4	0.847	FGFR3	0.808
		RPL31	0.848	SCG3	0.812
		CCNC	0.848	FCAR	0.813
		ENSG00000279447	0.849	POU2F1	0.816
		HSH2D	0.85	PDCD5	0.817
		ABCA1	0.853	MBD1	0.819
		RPS21	0.854	KLK3_SERPINA3	0.819
		RPL39	0.855	PRKCA	0.819
		DDX60L	0.856	MEGF10	0.82
		ZNF22	0.856	FGF4	0.823
		KIAA1586	0.856	TCEA2	0.824
		KLRC2	0.858	TMED10	0.828
		ZNF680	0.859	FCER1A	0.829
		H1-0	0.859	FAM174A	0.833
		RUBCNL	0.861	NOTCH1	0.836
		NDUFA4	0.861	APP	0.836
		RPL13	0.862	IGSF3	0.838
		SPTB	0.862	EPHB2	0.839
		IL1RAP	0.863	VEGFA	0.841
		SECTM1	0.867	PON1	0.841
		KREMEN1	0.867	TRIL	0.842
		KCNE1	0.868	SEMA6A	0.842
		ENSG00000258337	0.869	LCN1	0.845
		SHISA5	0.87	APLP1	0.846
		MAK	0.873	SCARB2	0.846
		EEF1B2	0.874	SERPINA7	0.849
		C12orf57	0.875	INPP5E	0.849
		SLC2A3	0.876	GALNT1	0.85
		ZNF480	0.876	DDR1	0.852
		LOC102724159	0.876	IGFBP2	0.854
		SLC31A2	0.877	APLP2	0.858
		ZNF302	0.877	INHBA_INHBB	0.859
		COX7C	0.878	JAM2	0.86
		ANK1	0.878	ENPP5	0.862
		ZFAND1	0.879	FAM171B	0.862
		MME	0.88	CXCL9	0.862
		TPT1	0.881	C6orf25	0.864
		RPL10A	0.881	NECTIN1	0.867
		GATD3	0.881	PRR16	0.867
		OR52K3P	0.882	SLITRK3	0.869
		PFDN5	0.883	ATP1B2	0.87
		ENSG00000264853	0.886	NTRK2	0.87
		SLC6A8	0.886	NMRAL1	0.873
		ZCCHC2	0.888	CD200	0.874
		DNAJA4	0.888	TMOD3	0.874
		RPS5	0.889	ATG5	0.874
		AP2A1	0.889	NEGR1	0.875
		LOC102724023	0.891	ATAD1	0.878
		MIR3945HG	0.892	KIR2DL5A	0.881
		RPL13A	0.892	ADAM22	0.886
		LRG1	0.894	EFNA2	0.886
		AP5B1	0.894	WARS	0.886
		RPS8	0.895	LUM	0.887
		SLC48A1	0.895	NEO1	0.889
		SNX4	0.896	LST1	0.891
		RPL30	0.896	DDR1	0.892
		ENSG00000212743	0.897	IL2RG	0.897
		CPSF6	0.897	GSK3A_GSK3B	0.898
		ZNF260	0.897	SEMA6A	0.899
		ENSG00000225195	0.897	EZR	0.899
		CD93	0.898	IGF2R	0.9
		HSPA1A	0.9	TG	0.901
		RPS6	0.901	ARPC1B	0.905
		CACNA1E	0.902	CTSO	0.906
		MBOAT7	0.902	ADAM9	0.91
		MANEA-DT	0.903	HNRNPAB	0.911
		ZBED5	0.904	ICOSLG	0.915
		SNHG29	0.905	TBCE	0.915
		ANPEP	0.907	IFNGR2	0.916
		THBD	0.909	FAM234B	0.916
		ENSG00000285106	0.909	IFNGR2	0.919
		SCOC	0.909	GRP	0.921
		LINC02863	0.911	IL6ST	0.924
		RRP12	0.911	NFASC	0.925
		GSN	0.912	ARTN	0.933
		OASL	0.913	EIF4G2	0.935
		RPS18	0.913	PABPC3	0.935
		RPL4	0.913	ANXA9	0.942
		FURIN	0.914	EIF1AD	0.944
		TMOD1	0.916	ARHGAP1	0.945
		DAAM2	0.917	SWAP70	0.948
		PWP2	0.917	LRRTM4	0.949
		RNF123	0.917	CCL14	0.953
		ENSG00000203709	0.922	ARPC3	0.955
		PCBP1	0.923	TAX1BP3	0.956
		ENSG00000279320	0.924	ARHGDIB	0.961
		TP53INP2	0.924	ARHGAP1	0.962
		SLC16A3	0.925	STAT3	0.964
		PLXNA2	0.925	ST8SIA2	0.966
		MEGF9	0.926	CNTFR	0.982
		RPL35A	0.926	HAMP	0.994
		ALOX5AP	0.928	RIPK2	0.999
		CISD2	0.929	LPO	1
		RPL9	0.929
		CSF2RB	0.931
		CNN2	0.931
		DOCK4	0.933
		RANBP10	0.933
		F5	0.934
		STAB1	0.934
		RPL11	0.936
		AKAP5	0.936
		TFDP1	0.937
		ENSG00000282988	0.938
		SLC25A36	0.938
		HINT1	0.938
		RPL21P123	0.938
		TNFRSF1A	0.938
		CREBBP	0.938
		KLHL21	0.94
		HSPA6	0.941
		ETAA1	0.941
		RPL27A	0.941
		ENSG00000254325	0.942
		GAS5	0.943
		DUSP1	0.944
		FBXL13	0.945
		BTNL8	0.946
		TMEM127	0.948
		GNA12	0.948
		ADGRE5	0.949
		ENSG00000281162	0.95
		RPS15A	0.95
		MTND4LP23	0.95
		GFUS	0.95
		RNU7-45P	0.951
		KIAA0319	0.951
		NFE4	0.953
		UBE2O	0.953
		RN7SL683P	0.955
		RAP1GAP	0.955
		SLC24A4	0.956
		CCN3	0.957
		FAU	0.957
		EIF2AK2	0.958
		PYGL	0.959
		PHF12	0.961
		ENSG00000203804	0.962
		CBL	0.962
		MTCYBP23	0.962
		MGAM2	0.963
		IGF2BP2	0.963
		STX11	0.964
		TREM1	0.965
		NUAK2	0.965
		PLEKHG3	0.965
		AVIL	0.966
		ZER1	0.966
		ZNF681	0.967
		ENSG00000093134	0.968
		APOBR	0.969
		ABCG1	0.97
		VSIR	0.97
		CSF3R	0.971
		MTND5P32	0.972
		SULF2	0.973
		F11R	0.974
		ARHGAP26-IT1	0.976
		MIR646HG	0.976
		FPR1	0.977
		PCBP1-AS1	0.977
		ENSG00000112096	0.978
		SERPINA1	0.979
		ENSG00000282572	0.979
		APOBEC3A	0.98
		ENSG00000232334	0.98
		SIRPB2	0.98
		MICAL2	0.98
		HK2	0.981
		ENSG00000278231	0.981
		CEBPD	0.982
		ENSG00000279394	0.982
		BMX	0.983
		ALPK1	0.983
		CDA	0.983
		TPST1	0.984
		CLEC4E	0.984
		CA4	0.984
		NDST1	0.984
		ST3GAL4	0.985
		IL17RA	0.986
		RPL35	0.987
		MANSC1	0.987
		ADGRG3	0.987
		LOC122455342	0.987
		LILRA2	0.987
		BASP1	0.988
		ABHD5	0.989
		OR52K1	0.989
		ST6GALNAC2	0.99
		ELL	0.99
		EEPD1	0.99
		DZIP3	0.991
		RPL15	0.991
		NADK	0.991
		PPP1R3B	0.992
		GPR141	0.992
		ARID3A	0.992
		ENSG00000234292	0.992
		HRH2	0.992
		FCGR2A	0.993
		PLAUR	0.993
		AQP9	0.994
		CD52	0.994
		EPHB1	0.994
		LRRC4	0.994
		CXCR1	0.994
		PFKFB3	0.994
		BCL6	0.994
		ENSG00000265625	0.994
		HK1	0.994
		CXCL16	0.995
		DGAT2	0.995
		MTARC1	0.996
		ADAR	0.996
		MEFV	0.996
		MINDY1	0.996
		CXCR2	0.996
		ACTN1	0.996
		MYO1F	0.996
		LNCATV	0.996
		ENSG00000255801	0.997
		IL1R2	0.997
		NIBAN1	0.997
		CREB5	0.997
		PTAFR	0.997
		IRAG1	0.997
		RNF24	0.997
		B4GALT5	0.998
		FPR2	0.998
		ENSG00000253981	0.998
		MX2	0.998
		TRIM25	0.998
		ASPRV1	0.998
		ENSG00000280138	0.998
		SEC14L1	0.998
		DYSF	0.998
		MXD1	0.999
		ACSL1	0.999
		KCNJ15	0.999
		FCAR	0.999
		SMAP2	0.999
		CRISPLD2	0.999
		WDFY3	0.999
		KIF1B	0.999
		RAB3D	0.999
		LIMK2	0.999
		RN7SKP16	0.999
		HAL	0.999
		IL1R1	0.999
		RBM47	0.999
		ENSG00000257878	1
		ENSG00000225873	1
		REPS2	1
		FOSL2	1
		TMCC3	1
		LITAF	1
		SORL1	1
		DAPK2	1
		STX3	1
		ENSG00000249138	1
		MGAM	1
		CR1	1
		CFAP92	1
		SNX27	1
		MTCO3P23	1
		PREX1	1
		ARHGAP26	1
		IGF2R	1
		CHST15	1
		FAM53C	1
		SIPA1L2	1
		UBN1	1
		TNFRSF10C	1
		KIF13A	1
		PFKFB4	1
		DOCK5	1
		ZDHHC18	1
		ZNF516	1
		LUCAT1	1
		ENSG00000240527	1
		PPP1R12B	1
		SSH2	1
		GLT1D1	1
		TLE3	1
		ABHD2	1
		ENSG00000213073	1
		TECPR2	1
		MTMR3	1
		GAB2	1
		IGF1R	1
		PHC2	1
		TBL1X	1
		NHSL2	1
		SVIL	1
		SIRPB1	1
		DENND3	1
		ZNF746	1
		ENSG00000280035	1
