# Supplementary material for: Integrative multi-omics and network-based machine learning for early diagnosis of Parkinson’s disease
Source: PLoS One. 2026 Jan 6;21(1):e0329980. doi: 10.1371/journal.pone.0329980 (PMC12773809; doi:10.1371/journal.pone.0329980)
Supplement: S1 File — S1 Table. Bootstrap Stability Scores of Selected Features in sPLS-DA. S2 Table. Lists of the selected features in single- and multi-omics analysis. S3 Table. Results of function enrichment. S4 Table. The identified topological regulator. S5 Table. Table Stability Assessment of Network Topological analysis. S6 Table. Table Features of the train and test sets in machine learning. S7 Table. Table Features of the validation set in machine learning. S1 Fig. Balanced error rates (BER) of training models using sPLS-DA applied to DNA methylation, gene expression and proteomics datasets. A range of features from 3 to 300 (from 3 to 30 in steps of 3, from 30 to 60 in steps of 6, from 60 to 150 in the step of 15, and from 150 to 300 in the step of 30) was set for each component. Results were calculated with stratified 5-fold cross-validation and 100 random repeats. S2 Fig. (A)The performance of prediction models was evaluated under optimal parameter settings, with results measured by accuracy and AUC using stratified 5-fold cross-validation and 1,000 random repeats. The findings are presented as means ± standard deviation (SD). The notations MTEH, EXPR, PROT represent the outcomes of individual sPLS-DA analyses based on expression, methylation, and proteins respectively. The term MULTI denotes the results of an integrative sPLS-DA analysis across the three omics. (B) An overlapped features among three omics data across four distinct components identified through multi-omics integrative analysis. METH, methylation; EXPR, expression; PRO, proteins; MULTI, multi-omics. (ZIP) [file pone.0329980.s001.zip › Supporting information_600/S2 Table Lists of the selected features.xlsx]

## Sheet: Sheet1
S2Table Lists of the selected features in single- and multi-omics analysis
Single-omics sPLS-DA										Multi-omics sPLS-DA
Component 1				Component 2				component 3	component 4	Component 1				Component 2				Component 3				Component 4
Gene expression	DNA methylation		Protein	Gene expression	DNA methylation		Protein	Protein	Protein	Gene expression	DNA methylation		Protein	Gene expression	DNA methylation		Protein	Gene expression	DNA methylation		Protein	Gene expression	DNA methylation		Protein
Gene Symbol/Ensembl Gene ID	Illumina ID	Gene ID	Gene Symbol	Gene Symbol/Ensembl Gene ID	Illumina ID	Gene ID	Gene Symbol	Gene Symbol	Gene Symbol	Gene Symbol/Ensembl Gene ID	Illumina ID	Gene ID	Gene Symbol	Gene Symbol/Ensembl Gene ID	Illumina ID	Gene ID	Gene Symbol	Gene Symbol/Ensembl Gene ID	Illumina ID	Gene ID	Gene Symbol	Gene Symbol/Ensembl Gene ID	Illumina ID	Gene ID	Gene Symbol
ENSG00000257878	cg15723951	NA	LPO	RAP1GAP	cg12995006	NA	CNTFR	TAX1BP3	TMOD3	ENSG00000257878	cg15723951	NA	LPO	PFDN5	cg15723951	NA	CNTFR	NBPF26	cg15723951	NA	IGFBP2	SMAP2	cg12995006	NA	CEL
ENSG00000255801	cg06334689	DOC2A	HAMP	GATD3	cg25705589	NA	NFASC	STAT3	APP	MXD1	cg06334689	DOC2A	HAMP	ENSG00000227063	cg06334689	DOC2A	SEMA6A	SYCP2L	cg06334689	DOC2A	LST1	DZIP3	ch.11.167001F	OR52M1	ENPP5
FCAR	cg01706419	NA	RIPK2	GNA12	cg20566384	NA	ADAM22	TIMP1	CFHR1	ENSG00000225873	cg01706419	NA	RIPK2	RAP1GAP	cg12995006	NA	IFNGR2	SULT1A1	cg01706419	NA	LYPD3	CXCL16	cg09885502	GNAS	ARTN
DAPK2	cg25403368	NA	ST8SIA2	SYCP2L	cg05538645	NA	IL6ST	SWAP70	KIR2DL5A	REPS2	cg25403368	NA	ST8SIA2	GFUS	ch.11.167001F	OR52M1	ADAM9	FAM106A	cg25403368	NA	ARPC1B	PFKFB3	cg08043513	NA	KIR2DL5A
SMAP2	cg14257071	NA	IGFBP2	ANKRD9	cg01982166	NA	NOTCH1	PCOLCE	PLA2G7	FOSL2	cg14257071	NA	IGFBP2	PWP2	cg09885502	GNAS	IGF2R	TDRD1	cg14257071	NA	NRCAM	MEGF9	cg01982166	NA	ELANE
MGAM	cg06330705	NA	CEL	SNX3	cg23893060	NA	LARGE1	H1FX	C6orf25	ENSG00000255801	cg06330705	NA	CEL	IGF2BP2	cg24395774	NA	ADAM22	RNVU1-19	cg06330705	NA	DCN	THBD	cg00103126	NA	C6orf25
FCGR2A	cg21691076	NA	LRRTM4	STAB1	cg05126514	BSN	FAM171B	EZR	FGF10	B4GALT5	cg21691076	NA	LRRTM4	GATD3	cg20566384	NA	SLITRK3	SLC24A4	cg21691076	NA	PIANP	RN7SL683P	cg12117283	NA	NECTIN1
MTCO3P23	cg21788897	NA	ATAD1	ZER1	cg09977515	NA	ICOSLG	EIF1AD	FGF4	ACSL1	cg21788897	NA	ATAD1	LOC102724023	cg05538645	NA	IL6ST	NUTM2B-AS1	cg21788897	NA	IL1B	MME	cg14841828	BCL11B	WISP1
CD52			VEGFA	TENT5C	cg10738003	ARHGEF12	IFNGR2	LST1	CCL14	KCNJ15	cg12995006	NA	VEGFA	GNA12	cg00648024	NA	ATP1B2	TRGV4	cg12995006	NA	ERP29	ALOX5AP	cg09977515	NA	TBCE
CHST15			CD2	TDRD1	cg25903497	PNKD	JAM2	TBP	PRR16	TMCC3	cg01479916	NA	CD2	KLRC2	cg07504457	NA	FAM234B	ELAPOR2	ch.11.167001F	OR52M1	WFDC10B	CYP27A1	cg15935227	PTPRN2	PRR16
DGAT2			PELI2	RNVU1-19	cg01479916	NA	ATP1B2	INHBA_INHBB	PON1	FCAR	ch.11.167001F	OR52M1	PELI2	LOC102724159	cg00103126	NA			cg09885502	GNAS		CPSF6			PRMT3
IRAG1				RAD23A	cg08584759	C10orf47	NEGR1	ARTN	CTSH	SORL1	cg09885502	GNAS	EIF1AD	ENSG00000276345	cg09650803	NA			cg24395774	NA		SPRED1			GSK3A
FPR1				OR2W3	cg14257071	NA	ALCAM	OIT3	TRIL	IL1R2	cg24395774	NA	STAT3	SYCP2L	cg14245347	HLA-H			cg25705589	NA		PRRG4			TRIL
BASP1				RNF10	cg20205188	ADARB2	B3GNT2	ARPC1B	FBXL4	DAPK2	cg25705589	NA	LUM	NUDT4	cg07227024	ALS2CR12			cg08584759	C10orf47		ENSG00000225195			FAM174A
NFE4				RRP12	cg07504457	NA	DDR1	ARHGAP1	NRCAM	STX3	cg08584759	C10orf47	SWAP70	STAB1	ch.10.1947223F	BTAF1			cg18770452	COL25A1		ANPEP			NCR1
LRRC4				MICAL2	cg09650803	NA	IFNGR2	LUM	C19orf18		cg18770452	COL25A1	MEGF10	DNAJC6					cg09762182	C1orf159		ENSG00000274422			PRKCA
ABHD2				SLC25A39	cg12117283	NA	DDR1	ARHGDIB	SEMA6A		cg09762182	C1orf159	ARTN	OCLN					cg20566384	NA		RPLP2			ICOSLG
PFKFB3				ELAPOR2	cg21214630	ARPC5L	NTRK2	ARPC3	EFNB2		cg14115431	NA	PABPC3	NUTM2B-AS1					cg08043513	NA		KCNE1			SMPDL3A
RAB3D				SRRD	cg07227024	ALS2CR12	CD200	LYPD3	KLK3_SERPINA3		cg20566384	NA	APP	ELAPOR2					cg06766960	NA		LOC254896			SCARB2
MINDY1				GFUS	cg15935227	PTPRN2	FGFR3	FCAR	PIANP		cg08043513	NA	ANXA9	LINC02009					cg21498547	DLGAP2		RAP1GAP			ATG5
ABCG1				TFDP1	ch.11.167001F	OR52M1	CTSO	PRL	P4HB		cg21498547	DLGAP2	C17orf67						cg20205188	ADARB2		FKBP5
MANSC1				KLRC2	cg18770452	COL25A1	ADAM9	ARHGAP1	ZNF382		cg05538645	NA	CXCL9						cg02331830	PLEC1		AKAP5
IL1R1				MAF1	cg08043513	NA	ENPP5	EIF4G2	CSF2RB		cg20205188	ADARB2	CCL14						cg00648024	NA		LOC102724023
APOBEC3A				NUDT4	cg17929630	RNF39	FAM234B	MEGF10	NTF3		cg17929630	RNF39	PRR16						cg01982166	NA		KLRC2
CISD2				RNF123	cg00103126	NA	NEO1	PABPC3	WFDC10B		cg02331830	PLEC1	SERPINA7						cg07504457	NA		LOC102724159
CXCR2				XK	cg03794530	NA	GALNT1	NFKB1	POU2F1		cg00648024	NA	PON1						cg00103126	NA		ENSG00000276345
MEGF9				ISCA1	cg21757617	NA	SEMA6A		ATG5		cg01982166	NA	FCER1A						cg07615678	NA		SULT1A1
RUBCNL				GPR146	cg14245347	HLA-H	IGF2R		KPNA6		cg00103126	NA	GRP						cg15487187	NA		GCAT
SEC14L1				PRDX2	cg03038615	NA	SLITRK3		MBD1		cg07615678	NA	IGFBP7						cg23893060	NA		NEDD4L
MGAM2				DNAJC6	cg02094681	NA	EPHB2		TMED10		cg15487187	NA	FAM174A						cg09650803	NA		FAT4
MIR646HG				NEDD4L	cg09885502	GNAS	EFNA2		APLP1		cg23893060	NA	UBB						cg03794530	NA		OCLN
RPL27A				BCL2L1	cg09762182	C1orf159	IGSF3		APLP2		cg09650803	NA	SFRP1						cg12129080	EBF3		TDRD9
ALOX5AP				CDC34	cg06766960	NA			GLIPR1		cg03794530	NA	SPINK9						cg11379315	MEPE		ELAPOR2
SLC31A2				MKRN1	cg02331830	PLEC1			IL2RG		cg12129080	EBF3	GPNMB						cg05126514	BSN		GZMB
KIAA0319				ENSG00000227097	cg07615678	NA			IL17RA		cg11379315	MEPE	SOD3						cg12117283	NA		CTNNAL1
RPL11				RAB11B	cg12129080	EBF3			WISP1		cg05126514	BSN							cg21757617	NA
EEPD1				GZMB	cg07109358	AFAP1			TBCE		cg12117283	NA							cg07109358	AFAP1
ZBED5				TRIM58	cg00390848	NA			BUB1		cg07109358	AFAP1							cg14841828	BCL11B
SNHG29				PWP2	cg15454820	NA			EIF4B		cg14841828	BCL11B							cg09977515	NA
SCOC				AKAP5	cg21479603	NA			PRMT3		cg09977515	NA							cg21214630	ARPC5L
IL17RA				LOC102724159	cg24395774	NA			PGRMC2		cg21214630	ARPC5L							cg00390848	NA
CD93				CREG1	cg14115431	NA			RIC3		cg14245347	HLA-H							cg03876418	NA
CSF3R				RANBP10	cg21498547	DLGAP2			IGFBP7		cg00390848	NA							cg10738003	ARHGEF12
LNCATV				SLC48A1	cg00648024	NA			NCR1		cg10738003	ARHGEF12							cg07227024	ALS2CR12
ENSG00000225195				FAM106A	cg15487187	NA			DCN		cg15454820	NA							cg15454820	NA
ENSG00000278231				HDGF	cg11379315	MEPE			UBB		ch.10.1947223F	BTAF1							ch.10.1947223F	BTAF1
SNX4				SLC6A8	cg14841828	BCL11B			HINT2		cg15935227	NA							cg25903497	PNKD
COX7C				RNF187	cg03876418	NA			SFRP1		cg02094681	NA							cg02094681	NA
HECW2				SLC25A37	ch.10.1947223F	BTAF1			AKR1A1		cg21479603	NA							cg21479603	NA
RPLP2				FECH	cg22645355	ASAH2			SMPDL3A		cg22645355	ASAH2							cg22645355	ASAH2
PRDM5				JUND					APOE
ENSG00000279447				FAT4					SPINK9
ST3GAL4				OCLN					PTN
RPL13A				CCNI					KIAA1644
PLEKHG3				PCBP1					IFNA2
MTND4LP23				CARM1					WARS
ZNF302				MARCHF2					LCN1
ENSG00000281969				IGF2BP2					ANXA9
MXD1				H1-0					NISCH
B4GALT5				ENSG00000276345					CLTC
LITAF				DNAJA4					ELANE
STX3				ANK1					ZPBP2
CRISPLD2				SPTB					SCG3
AQP9				MXI1					NMRAL1
MTARC1				OSBP2					ATP5B
PTAFR				GCAT					LYPD3
IGF2R				LGALS3					MMP17
FAM53C				ANKH					GSK3A
TNFRSF10C				SLC24A4					UPK3BL
PFKFB4				DCAF12					PPM1D
BMX				RUNDC3A					FAM174A
ZNF516				SIAH2					IGF2R
SSH2				MARCHF8					IGFBP1
MX2				TRGV4					GKN2
TRIM25				DMTN					PRKCA
HK2				LINC02009					POMGNT1
LIMK2				HK1					ICOSLG
ASPRV1				LOC102724023					ERP29
TREM1				UBE2O					PROS1
ADGRG3				TMOD1					APOE
PHC2				SULT1A1					SOD3
ENSG00000280138				CISD2					SHBG
LOC122455342				PLEK2					PLK1
TBL1X				JAZF1					IGHG2
ARID3A				ABCC4					C17orf67
ENSG00000279320				TMCC2					TG
OASL				AP2A1					CD244
BCL6				TANGO2					CXCL9
ETAA1				FURIN					NECTIN1
F5				NFIX					UNC45A
HINT1				NUTM2B-AS1					SEMA3E
IL1RAP				CR1L					ITM2C
PFDN5				TDRD9					SERPINA7
DYSF				CTNNAL1					PDCD5
ENSG00000279394				KRT1					FCER1A
AVIL									GRP
HSPA1A									CD84
RPL35A									INPP5E
CBL									PCYOX1L
MYO1F									FYN
ENSG00000232334									CCL8
RPS6									TCEA2
SULT1B1									SAP30
SECTM1									IL1B
KLHL21									SCARB2
RPL31									GGH
HSH2D									GPNMB
ENSG00000203709									FSTL5
KCNE1									HNRNPAB
GSN									NHEJ1
LOC254896
C12orf57
RPS21
RPL27
ENSG00000264853
AP5B1
ENSG00000225873
ACSL1
SORL1
NIBAN1
ABHD5
CLEC4E
DZIP3
PREX1
PLAUR
ENSG00000093134
WDFY3
EPHB1
DOCK5
LUCAT1
KIF1B
TLE3
ST6GALNAC2
MEFV
TECPR2
RPL35
RN7SKP16
EIF2AK2
ALPK1
RNF24
ENSG00000282988
FAU
LILRA2
ENSG00000203804
ENSG00000234292
SLC25A36
RNU7-45P
NBPF26
SLC16A3
RPS15A
CSF2RB
ACTN1
ABCA1
STEAP4
ENSG00000212743
CPSF6
TMEM127
RPS18
EEF1B2
RPS8
SHISA5
MBOAT7
RPS24
RPL30
RPL39
RPL10A
NUAK2
TNFRSF1A
RPL13
RAP1GAP
ZFAND1
ENSG00000282572
RPL29
NDST1
REPS2
KCNJ15
IL1R2
ENSG00000253981
TPST1
CR1
CREB5
ARHGAP26
CXCL16
SIPA1L2
CA4
CCN3
RPL15
ENSG00000240527
OR52K1
ADAR
ENSG00000213073
SERPINA1
MTMR3
BTNL8
ARHGAP26-IT1
F11R
ENSG00000281162
ELL
HSPA6
RBM47
THBD
RN7SL683P
GAS5
MME
MAK
LINC02863
ENSG00000285106
ADGRE5
MTND5P32
MANEA-DT
PCBP1-AS1
DDX60L
CYP27A1
VSIR
PHF12
SPRED1
TPT1
PRRG4
HRH2
ZNF480
SIRPB2
DENND3
LRG1
ZNF680
ZNF746
ENSG00000280035
CNN2
HDAC9
ZNF22
OR52K3P
RPL32
FKBP5
FOSL2
TMCC3
FPR2
ENSG00000249138
ENSG00000112096
CFAP92
SNX27
PPP1R3B
GPR141
UBN1
KIF13A
CEBPD
ZDHHC18
PPP1R12B
GLT1D1
CXCR1
NADK
FBXL13
GAB2
DUSP1
IGF1R
HAL
ZNF681
DOCK4
PYGL
DAAM2
STX11
CDA
APOBR
SULF2
CACNA1E
SLC2A3
ENSG00000265625
RPL9
NHSL2
PLXNA2
TP53INP2
MIR3945HG
SVIL
ZCCHC2
RPL21P123
ZNF260
RPL4
ENSG00000254325
ANPEP
KREMEN1
SIRPB1
ENSG00000227063
ENSG00000274422
RPS5
NDUFA4
RPS7
ENSG00000258337
RPL34
CREBBP
KIAA1586
MTCYBP23
CCNC
