# Supplementary material for: Integrative multi-omics and network-based machine learning for early diagnosis of Parkinson’s disease
Source: PLoS One. 2026 Jan 6;21(1):e0329980. doi: 10.1371/journal.pone.0329980 (PMC12773809; doi:10.1371/journal.pone.0329980)
Supplement: S1 File — S1 Table. Bootstrap Stability Scores of Selected Features in sPLS-DA. S2 Table. Lists of the selected features in single- and multi-omics analysis. S3 Table. Results of function enrichment. S4 Table. The identified topological regulator. S5 Table. Table Stability Assessment of Network Topological analysis. S6 Table. Table Features of the train and test sets in machine learning. S7 Table. Table Features of the validation set in machine learning. S1 Fig. Balanced error rates (BER) of training models using sPLS-DA applied to DNA methylation, gene expression and proteomics datasets. A range of features from 3 to 300 (from 3 to 30 in steps of 3, from 30 to 60 in steps of 6, from 60 to 150 in the step of 15, and from 150 to 300 in the step of 30) was set for each component. Results were calculated with stratified 5-fold cross-validation and 100 random repeats. S2 Fig. (A)The performance of prediction models was evaluated under optimal parameter settings, with results measured by accuracy and AUC using stratified 5-fold cross-validation and 1,000 random repeats. The findings are presented as means ± standard deviation (SD). The notations MTEH, EXPR, PROT represent the outcomes of individual sPLS-DA analyses based on expression, methylation, and proteins respectively. The term MULTI denotes the results of an integrative sPLS-DA analysis across the three omics. (B) An overlapped features among three omics data across four distinct components identified through multi-omics integrative analysis. METH, methylation; EXPR, expression; PRO, proteins; MULTI, multi-omics. (ZIP) [file pone.0329980.s001.zip › Supporting information_600/S3Table Results of enrichments.xlsx]

## Sheet: Sheet1
S3 Table results of function enrichment
Single sPLS-DA component 1						Single sPLS-DA component 2						Single sPLS-DA component 3						Single sPLS-DA component 4						Integrative sPLS-DA component 1						Integrative sPLS-DA component 2						Integrative sPLS-DA component 3						Integrative sPLS-DA component 4
Category	ID	Description	pvalue	p.adjust	qvalue	Category	ID	Description	pvalue	p.adjust	qvalue	Category	ID	Description	pvalue	p.adjust	qvalue	Category	ID	Description	pvalue	p.adjust	qvalue	Category	ID	Description	pvalue	p.adjust	qvalue	Category	ID	Description	pvalue	p.adjust	qvalue	Category	ID	Description	pvalue	p.adjust	qvalue	Category	ID	Description	pvalue	p.adjust	qvalue
KEGG	hsa05171	Coronavirus disease - COVID-19	3.73063e-20	7.94624e-18	7.77542e-18	KEGG	hsa04514	Cell adhesion molecules	3.24689e-05	0.00590934	0.00577605	KEGG	hsa04917	Prolactin signaling pathway	0.000285173	0.0234157	0.0175381	GOBP	GO:0006935	chemotaxis	2.41121e-09	3.36711e-06	2.71386e-06	GOBP	GO:0002092	positive regulation of receptor internalization	2.01722e-06	0.00403444	0.0030959	GOMF	GO:0140375	immune receptor activity	8.88118e-05	0.0111903	0.00710494	KEGG	hsa05135	Yersinia infection	0.000102076	0.0112283	0.0101001	KEGG	hsa04650	Natural killer cell mediated cytotoxicity	0.000224848	0.0326029	0.0302953
KEGG	hsa03010	Ribosome	7.5328e-19	8.02244e-17	7.84997e-17	GOMF	GO:0051537	2 iron, 2 sulfur cluster binding	4.61405e-05	0.0139624	0.0131265	KEGG	hsa05130	Pathogenic Escherichia coli infection	0.000450303	0.0234157	0.0175381	GOBP	GO:0042330	taxis	2.56151e-09	3.36711e-06	2.71386e-06	GOBP	GO:0050921	positive regulation of chemotaxis	6.37733e-06	0.00637733	0.00489376	GOMF	GO:0050780	dopamine receptor binding	0.000239852	0.0151107	0.0095941	KEGG	hsa05130	Pathogenic Escherichia coli infection	0.000450303	0.0247666	0.0222781
GOBP	GO:0002181	cytoplasmic translation	1.77938e-22	5.46447e-19	5.05344e-19	GOMF	GO:0004714	transmembrane receptor protein tyrosine kinase activity	7.16316e-05	0.0139624	0.0131265	KEGG	hsa04066	HIF-1 signaling pathway	0.00102984	0.0357011	0.0267397	GOBP	GO:0006959	humoral immune response	5.84278e-07	0.000512022	0.000412685	GOBP	GO:0006935	chemotaxis	1.61239e-05	0.0083365	0.00639717	GOMF	GO:0004896	cytokine receptor activity	0.000445701	0.0165104	0.0104828
GOBP	GO:0097529	myeloid leukocyte migration	2.62549e-06	0.00401761	0.00371541	GOMF	GO:0004842	ubiquitin-protein transferase activity	0.000106583	0.0139624	0.0131265	GOBP	GO:0071354	cellular response to interleukin-6	1.9725e-05	0.0126796	0.00895153	GOBP	GO:0044403	biological process involved in symbiotic interaction	8.49056e-07	0.000558042	0.000449776	GOBP	GO:0042330	taxis	1.6673e-05	0.0083365	0.00639717	GOMF	GO:0031683	G-protein beta/gamma-subunit complex binding	0.000524141	0.0165104	0.0104828
GOBP	GO:0050900	leukocyte migration	3.92473e-06	0.00401761	0.00371541	GOMF	GO:0019787	ubiquitin-like protein transferase activity	0.000193735	0.0149355	0.0140414	GOBP	GO:0070741	response to interleukin-6	2.77454e-05	0.0126796	0.00895153	GOBP	GO:0002440	production of molecular mediator of immune response	2.96804e-06	0.00156059	0.00125782	GOBP	GO:0048260	positive regulation of receptor-mediated endocytosis	2.92706e-05	0.0117083	0.00898454	GOCC	GO:0019898	extrinsic component of membrane	5.50142e-06	0.000627161	0.000416949
GOBP	GO:0006935	chemotaxis	9.04362e-06	0.00589578	0.00545231	GOMF	GO:0061630	ubiquitin protein ligase activity	0.000254372	0.0149355	0.0140414	GOBP	GO:2000630	positive regulation of miRNA metabolic process	8.06213e-05	0.0245626	0.0173407	GOBP	GO:0019730	antimicrobial humoral response	5.20395e-06	0.0022802	0.00183782	GOBP	GO:0040014	regulation of multicellular organism growth	5.28239e-05	0.0173375	0.0133042	GOCC	GO:0009897	external side of plasma membrane	3.31131e-05	0.00188745	0.00125481
GOBP	GO:0042330	taxis	9.59913e-06	0.00589578	0.00545231	GOMF	GO:0019199	transmembrane receptor protein kinase activity	0.000264991	0.0149355	0.0140414	GOBP	GO:2000628	regulation of miRNA metabolic process	0.000207008	0.0262477	0.0185303	GOBP	GO:0050920	regulation of chemotaxis	1.61252e-05	0.00555492	0.00447721	GOBP	GO:0050920	regulation of chemotaxis	6.06812e-05	0.0173375	0.0133042	GOCC	GO:0019897	extrinsic component of plasma membrane	0.000603554	0.0211261	0.0140451
GOBP	GO:0030595	leukocyte chemotaxis	1.1675e-05	0.00597566	0.00552618	GOMF	GO:0016755	aminoacyltransferase activity	0.000266027	0.0149355	0.0140414	GOBP	GO:0097396	response to interleukin-17	0.000231429	0.0262477	0.0185303	GOBP	GO:0045765	regulation of angiogenesis	1.69035e-05	0.00555492	0.00447721	GOBP	GO:0050918	positive chemotaxis	7.89561e-05	0.019739	0.0151471	GOCC	GO:0030686	90S preribosome	0.000741268	0.0211261	0.0140451
GOBP	GO:0060326	cell chemotaxis	1.88269e-05	0.00825962	0.00763834	GOMF	GO:0061659	ubiquitin-like protein ligase activity	0.000384371	0.0188822	0.0177519	GOBP	GO:0097398	cellular response to interleukin-17	0.000231429	0.0262477	0.0185303	GOBP	GO:1901342	regulation of vasculature development	2.08931e-05	0.00564228	0.00454762	GOBP	GO:0002090	regulation of receptor internalization	9.26253e-05	0.0205834	0.0157951	GOCC	GO:0005834	heterotrimeric G-protein complex	0.00134533	0.0306736	0.0203924
GOBP	GO:0042274	ribosomal small subunit biogenesis	6.68931e-05	0.0249205	0.023046	GOCC	GO:0098984	neuron to neuron synapse	2.132e-07	5.88433e-05	5.0046e-05	GOBP	GO:1901163	regulation of trophoblast cell migration	0.000231429	0.0262477	0.0185303	GOBP	GO:0016032	viral process	2.14617e-05	0.00564228	0.00454762	GOBP	GO:0030595	leukocyte chemotaxis	0.000108458	0.0211075	0.0161972	GOCC	GO:1905360	GTPase complex	0.00184335	0.0348483	0.0231678
GOBP	GO:0002274	myeloid leukocyte activation	7.30331e-05	0.0249205	0.023046	GOCC	GO:0014069	postsynaptic density	1.52474e-06	0.000210415	0.000178957	GOBP	GO:0061450	trophoblast cell migration	0.000258457	0.0262477	0.0185303	GOBP	GO:0007409	axonogenesis	2.47181e-05	0.00590762	0.00476149	GOBP	GO:0097529	myeloid leukocyte migration	0.000116091	0.0211075	0.0161972	GOCC	GO:0030139	endocytic vesicle	0.00213981	0.0348483	0.0231678
GOBP	GO:0035455	response to interferon-alpha	0.000101243	0.0310917	0.028753	GOCC	GO:0032279	asymmetric synapse	2.46676e-06	0.000226942	0.000193014	GOBP	GO:1905048	regulation of metallopeptidase activity	0.000258457	0.0262477	0.0185303	GOBP	GO:0030595	leukocyte chemotaxis	3.4308e-05	0.00660523	0.00532375	GOBP	GO:0002274	myeloid leukocyte activation	0.000126926	0.0211544	0.0162332	GOCC	GO:0031234	extrinsic component of cytoplasmic side of plasma membrane	0.00272996	0.0389019	0.0258628
GOBP	GO:0097530	granulocyte migration	0.00016375	0.0457159	0.0422772	GOCC	GO:0099572	postsynaptic specialization	4.47049e-06	0.000308464	0.000262347	GOBP	GO:0010586	miRNA metabolic process	0.000350492	0.032035	0.022616	GOBP	GO:0070371	ERK1 and ERK2 cascade	4.04495e-05	0.00660523	0.00532375	GOBP	GO:0002690	positive regulation of leukocyte chemotaxis	0.000231459	0.0356091	0.0273253	GOCC	GO:0016324	apical plasma membrane	0.00349751	0.0412856	0.0274475
GOMF	GO:0003735	structural constituent of ribosome	2.17557e-21	1.10736e-18	1.00305e-18	GOCC	GO:0009897	external side of plasma membrane	0.000607344	0.0335254	0.0285132	GOBP	GO:0031330	negative regulation of cellular catabolic process	0.000474726	0.0394455	0.0278476	GOBP	GO:2001233	regulation of apoptotic signaling pathway	4.4134e-05	0.00660523	0.00532375	GOBP	GO:0050900	leukocyte migration	0.000274172	0.037809	0.0290134	GOCC	GO:0098984	neuron to neuron synapse	0.00362154	0.0412856	0.0274475
GOMF	GO:0140375	immune receptor activity	1.45298e-08	3.69785e-06	3.34951e-06	GOCC	GO:0009898	cytoplasmic side of plasma membrane	0.00103124	0.0474372	0.0403451	GOBP	GO:0090594	inflammatory response to wounding	0.000608927	0.0463799	0.0327432	GOBP	GO:0019058	viral life cycle	4.45545e-05	0.00660523	0.00532375	GOBP	GO:0032640	tumor necrosis factor production	0.000317106	0.037809	0.0290134	GOCC	GO:0030666	endocytic vesicle membrane	0.00398963	0.0413471	0.0274884
GOMF	GO:0004896	cytokine receptor activity	3.9295e-05	0.00666706	0.00603903							GOBP	GO:0007266	Rho protein signal transduction	0.000694408	0.0488222	0.0344674	GOBP	GO:0050900	leukocyte migration	4.50628e-05	0.00660523	0.00532375	GOBP	GO:0032680	regulation of tumor necrosis factor production	0.000317106	0.037809	0.0290134	GOCC	GO:0030133	transport vesicle	0.00507047	0.0450144	0.0299265
GOMF	GO:0005543	phospholipid binding	8.89364e-05	0.0113172	0.0102511							GOMF	GO:0045296	cadherin binding	0.000671686	0.0401164	0.0213361	GOBP	GO:1900272	negative regulation of long-term synaptic potentiation	4.65793e-05	0.00660523	0.00532375	GOBP	GO:0071706	tumor necrosis factor superfamily cytokine production	0.000357757	0.037809	0.0290134	GOCC	GO:0016328	lateral plasma membrane	0.00513322	0.0450144	0.0299265
GOMF	GO:0005536	D-glucose binding	0.00033316	0.0339157	0.0307209							GOMF	GO:0008083	growth factor activity	0.000989437	0.0401164	0.0213361	GOBP	GO:1902950	regulation of dendritic spine maintenance	4.65793e-05	0.00660523	0.00532375	GOBP	GO:1903555	regulation of tumor necrosis factor superfamily cytokine production	0.000357757	0.037809	0.0290134	GOCC	GO:0032040	small-subunit processome	0.00588158	0.0451852	0.03004
GOMF	GO:0004875	complement receptor activity	0.000439948	0.0373223	0.0338066							GOMF	GO:0003743	translation initiation factor activity	0.00177172	0.0401164	0.0213361	GOBP	GO:0060326	cell chemotaxis	5.01766e-05	0.00660523	0.00532375	GOBP	GO:0032760	positive regulation of tumor necrosis factor production	0.000377911	0.037809	0.0290134	GOCC	GO:0045177	apical part of cell	0.00594541	0.0451852	0.03004
GOCC	GO:0022626	cytosolic ribosome	7.04557e-27	2.1489e-24	1.89118e-24							GOMF	GO:0140313	molecular sequestering activity	0.00198406	0.0401164	0.0213361	GOBP	GO:0045745	positive regulation of G protein-coupled receptor signaling pathway	5.28893e-05	0.00660523	0.00532375	GOBP	GO:0006672	ceramide metabolic process	0.000433878	0.037809	0.0290134
GOCC	GO:0044391	ribosomal subunit	2.56522e-21	3.91196e-19	3.4428e-19							GOMF	GO:0051015	actin filament binding	0.00211139	0.0401164	0.0213361	GOBP	GO:0019731	antibacterial humoral response	5.50757e-05	0.00660523	0.00532375	GOBP	GO:1903557	positive regulation of tumor necrosis factor superfamily cytokine production	0.000433878	0.037809	0.0290134
GOCC	GO:0022625	cytosolic large ribosomal subunit	4.32149e-21	4.39351e-19	3.86659e-19													GOBP	GO:0051702	biological process involved in interaction with symbiont	5.52739e-05	0.00660523	0.00532375	GOBP	GO:1902965	regulation of protein localization to early endosome	0.000434804	0.037809	0.0290134
GOCC	GO:0005840	ribosome	3.31083e-19	2.52451e-17	2.22174e-17													GOBP	GO:0031400	negative regulation of protein modification process	6.92066e-05	0.00769863	0.00620502	GOBP	GO:1902966	positive regulation of protein localization to early endosome	0.000434804	0.037809	0.0290134
GOCC	GO:0015934	large ribosomal subunit	3.00505e-15	1.83308e-13	1.61324e-13													GOBP	GO:0002700	regulation of production of molecular mediator of immune response	7.02804e-05	0.00769863	0.00620502	GOBP	GO:0070555	response to interleukin-1	0.000495528	0.0400948	0.0307675
GOCC	GO:0005925	focal adhesion	1.00324e-10	5.09982e-09	4.4882e-09													GOBP	GO:0061844	antimicrobial humoral immune response mediated by antimicrobial peptide	7.41833e-05	0.00780111	0.00628762	GOBP	GO:0002263	cell activation involved in immune response	0.000501185	0.0400948	0.0307675
GOCC	GO:0030055	cell-substrate junction	1.64051e-10	7.14795e-09	6.29069e-09													GOBP	GO:0051044	positive regulation of membrane protein ectodomain proteolysis	8.60426e-05	0.00870023	0.0070123	GOBP	GO:0060346	bone trabecula formation	0.000530346	0.0407959	0.0313055
GOCC	GO:0030667	secretory granule membrane	4.94565e-10	1.88553e-08	1.6594e-08													GOBP	GO:0070372	regulation of ERK1 and ERK2 cascade	0.000148385	0.0140596	0.0113319	GOBP	GO:0060326	cell chemotaxis	0.000580165	0.0414588	0.0318142
GOCC	GO:0022627	cytosolic small ribosomal subunit	1.71105e-09	5.79857e-08	5.10314e-08													GOBP	GO:0042982	amyloid precursor protein metabolic process	0.000153621	0.0140596	0.0113319	GOBP	GO:0002551	mast cell chemotaxis	0.000635122	0.0414588	0.0318142
GOCC	GO:0101002	ficolin-1-rich granule	9.61066e-09	2.93125e-07	2.5797e-07													GOBP	GO:1903828	negative regulation of protein localization	0.000156999	0.0140596	0.0113319	GOBP	GO:0002688	regulation of leukocyte chemotaxis	0.00067662	0.0414588	0.0318142
GOCC	GO:0015935	small ribosomal subunit	3.01467e-07	8.35885e-06	7.35636e-06													GOBP	GO:0043410	positive regulation of MAPK cascade	0.000162695	0.0140596	0.0113319	GOBP	GO:0048259	regulation of receptor-mediated endocytosis	0.000717784	0.0414588	0.0318142
GOCC	GO:0070820	tertiary granule	6.00167e-06	0.000152542	0.000134248													GOBP	GO:0106070	regulation of adenylate cyclase-activating G protein-coupled receptor signaling pathway	0.000165785	0.0140596	0.0113319	GOBP	GO:0071621	granulocyte chemotaxis	0.000739018	0.0414588	0.0318142
GOCC	GO:0101003	ficolin-1-rich granule membrane	9.56057e-06	0.000224306	0.000197405													GOBP	GO:1902991	regulation of amyloid precursor protein catabolic process	0.000199547	0.0161382	0.0130072	GOBP	GO:0003334	keratinocyte development	0.000749073	0.0414588	0.0318142
GOCC	GO:1904813	ficolin-1-rich granule lumen	0.000148781	0.0031425	0.00276562													GOBP	GO:0002443	leukocyte mediated immunity	0.000202571	0.0161382	0.0130072	GOBP	GO:0008063	Toll signaling pathway	0.000749073	0.0414588	0.0318142
GOCC	GO:0009897	external side of plasma membrane	0.000163138	0.0031425	0.00276562													GOBP	GO:0097062	dendritic spine maintenance	0.000219108	0.016655	0.0134238	GOBP	GO:1905668	positive regulation of protein localization to endosome	0.000749073	0.0414588	0.0318142
GOCC	GO:0042581	specific granule	0.000164852	0.0031425	0.00276562													GOBP	GO:0007411	axon guidance	0.000222254	0.016655	0.0134238	GOBP	GO:0032612	interleukin-1 production	0.000760692	0.0414588	0.0318142
GOCC	GO:0070821	tertiary granule membrane	0.000275518	0.00494312	0.00435029													GOBP	GO:0097485	neuron projection guidance	0.000228064	0.016655	0.0134238	GOBP	GO:0032652	regulation of interleukin-1 production	0.000760692	0.0414588	0.0318142
GOCC	GO:0032040	small-subunit processome	0.000296789	0.00502893	0.00442581													GOBP	GO:0097529	myeloid leukocyte migration	0.000265549	0.0187002	0.0150722	GOBP	GO:0052547	regulation of peptidase activity	0.000766988	0.0414588	0.0318142
GOCC	GO:0035579	specific granule membrane	0.00089836	0.014421	0.0126915													GOBP	GO:0002697	regulation of immune effector process	0.000270296	0.0187002	0.0150722	GOBP	GO:0046632	alpha-beta T cell differentiation	0.000828413	0.0436007	0.0334578
GOCC	GO:0045121	membrane raft	0.00104055	0.0158684	0.0139652													GOBP	GO:0033619	membrane protein proteolysis	0.000334483	0.0225476	0.0181731	GOBP	GO:0061430	bone trabecula morphogenesis	0.000872143	0.0436071	0.0334627
GOCC	GO:0098857	membrane microdomain	0.00109919	0.0159644	0.0140498													GOBP	GO:1902993	positive regulation of amyloid precursor protein catabolic process	0.000356503	0.0234312	0.0188853	GOBP	GO:1905666	regulation of protein localization to endosome	0.000872143	0.0436071	0.0334627
GOCC	GO:0030684	preribosome	0.00197491	0.0273795	0.0240958													GOBP	GO:0051043	regulation of membrane protein ectodomain proteolysis	0.000397792	0.0255072	0.0205586	GOBP	GO:0061844	antimicrobial humoral immune response mediated by antimicrobial peptide	0.000900287	0.0439165	0.0337001
GOCC	GO:0034774	secretory granule lumen	0.00230363	0.0305481	0.0268844													GOBP	GO:0043405	regulation of MAP kinase activity	0.000441624	0.0276435	0.0222804	GOBP	GO:0060612	adipose tissue development	0.000947916	0.0446344	0.034251
GOCC	GO:0060205	cytoplasmic vesicle lumen	0.00259203	0.0323675	0.0284857													GOBP	GO:0048771	tissue remodeling	0.000468482	0.0281669	0.0227022	GOBP	GO:0032731	positive regulation of interleukin-1 beta production	0.000993886	0.0446344	0.034251
GOCC	GO:0031983	vesicle lumen	0.00265308	0.0323675	0.0284857													GOBP	GO:0042987	amyloid precursor protein catabolic process	0.000471413	0.0281669	0.0227022	GOBP	GO:0050930	induction of positive chemotaxis	0.00100427	0.0446344	0.034251
GOCC	GO:0005769	early endosome	0.00309446	0.0363004	0.0319468													GOBP	GO:0050918	positive chemotaxis	0.000524795	0.0299403	0.0241316	GOBP	GO:0097531	mast cell migration	0.00100427	0.0446344	0.034251
																		GOBP	GO:0010975	regulation of neuron projection development	0.000548998	0.0299403	0.0241316	GOBP	GO:0031623	receptor internalization	0.00102968	0.0447688	0.0343541
																		GOBP	GO:0071621	granulocyte chemotaxis	0.000549033	0.0299403	0.0241316	GOBP	GO:1902946	protein localization to early endosome	0.00114541	0.0487409	0.0374022
																		GOBP	GO:0070374	positive regulation of ERK1 and ERK2 cascade	0.00055157	0.0299403	0.0241316	GOMF	GO:0008201	heparin binding	2.51911e-06	0.000604587	0.000522384
																		GOBP	GO:0006898	receptor-mediated endocytosis	0.000558035	0.0299403	0.0241316	GOMF	GO:0005539	glycosaminoglycan binding	2.24782e-05	0.00269738	0.00233063
																		GOBP	GO:0001934	positive regulation of protein phosphorylation	0.000575647	0.0302675	0.0243953	GOMF	GO:1901681	sulfur compound binding	4.78914e-05	0.00383131	0.00331039
																		GOBP	GO:0007271	synaptic transmission, cholinergic	0.000593333	0.0305857	0.0246518	GOMF	GO:0042056	chemoattractant activity	0.00041529	0.0249174	0.0215295
																		GOBP	GO:0050709	negative regulation of protein secretion	0.000644239	0.0325712	0.0262521	GOMF	GO:0001664	G protein-coupled receptor binding	0.000588695	0.0282574	0.0244154
																		GOBP	GO:0043406	positive regulation of MAP kinase activity	0.000676872	0.0330912	0.0266712	GOMF	GO:0019763	immunoglobulin receptor activity	0.00104973	0.0419891	0.0362801
																		GOBP	GO:0031396	regulation of protein ubiquitination	0.000679697	0.0330912	0.0266712	GOCC	GO:0030133	transport vesicle	0.000107555	0.0183919	0.0146048
																		GOBP	GO:0009620	response to fungus	0.00071066	0.0339695	0.0273791	GOCC	GO:0005641	nuclear envelope lumen	0.000563547	0.0481833	0.0382619
																		GOBP	GO:0018107	peptidyl-threonine phosphorylation	0.000745624	0.0350044	0.0282132	GOCC	GO:0008021	synaptic vesicle	0.000970313	0.0486628	0.0386427
																		GOBP	GO:0090287	regulation of cellular response to growth factor stimulus	0.000798977	0.0368511	0.0297016	GOCC	GO:0070382	exocytic vesicle	0.00139835	0.0486628	0.0386427
																		GOBP	GO:0042327	positive regulation of phosphorylation	0.000829484	0.0375985	0.030304	GOCC	GO:0030658	transport vesicle membrane	0.00142289	0.0486628	0.0386427
																		GOBP	GO:0050921	positive regulation of chemotaxis	0.000931449	0.0411392	0.0331578
																		GOBP	GO:0034248	regulation of amide metabolic process	0.000938893	0.0411392	0.0331578
																		GOBP	GO:1903037	regulation of leukocyte cell-cell adhesion	0.000959988	0.0413739	0.0333469
																		GOBP	GO:0006874	intracellular calcium ion homeostasis	0.00100496	0.0419373	0.033801
																		GOBP	GO:0051347	positive regulation of transferase activity	0.00100496	0.0419373	0.033801
																		GOBP	GO:0090090	negative regulation of canonical Wnt signaling pathway	0.00105207	0.0432171	0.0348326
																		GOBP	GO:1903829	positive regulation of protein localization	0.00107447	0.0434584	0.035027
																		GOBP	GO:0045785	positive regulation of cell adhesion	0.00110498	0.0440151	0.0354758
																		GOBP	GO:0002778	antibacterial peptide production	0.00115518	0.0443878	0.0357761
																		GOBP	GO:2000822	regulation of behavioral fear response	0.00115518	0.0443878	0.0357761
																		GOBP	GO:0018210	peptidyl-threonine modification	0.00116499	0.0443878	0.0357761
																		GOBP	GO:2001235	positive regulation of apoptotic signaling pathway	0.00118393	0.0444649	0.0358383
																		GOBP	GO:1903531	negative regulation of secretion by cell	0.00121872	0.0449508	0.0362299
																		GOBP	GO:0097242	amyloid-beta clearance	0.00123305	0.0449508	0.0362299
																		GOBP	GO:0006457	protein folding	0.00126064	0.0449508	0.0362299
																		GOBP	GO:0051851	modulation by host of symbiont process	0.00126526	0.0449508	0.0362299
																		GOBP	GO:0097530	granulocyte migration	0.00129057	0.0451815	0.0364158
																		GOBP	GO:0045429	positive regulation of nitric oxide biosynthetic process	0.00132295	0.0451815	0.0364158
																		GOBP	GO:0030900	forebrain development	0.0014021	0.0451815	0.0364158
																		GOBP	GO:0046718	symbiont entry into host cell	0.00140416	0.0451815	0.0364158
																		GOBP	GO:0097191	extrinsic apoptotic signaling pathway	0.00140626	0.0451815	0.0364158
																		GOBP	GO:0002934	desmosome organization	0.00140714	0.0451815	0.0364158
																		GOBP	GO:1903365	regulation of fear response	0.00140714	0.0451815	0.0364158
																		GOBP	GO:1904407	positive regulation of nitric oxide metabolic process	0.00141688	0.0451815	0.0364158
																		GOBP	GO:0008277	regulation of G protein-coupled receptor signaling pathway	0.00144361	0.0451815	0.0364158
																		GOBP	GO:0016525	negative regulation of angiogenesis	0.00144361	0.0451815	0.0364158
																		GOBP	GO:0050730	regulation of peptidyl-tyrosine phosphorylation	0.00152496	0.046204	0.03724
																		GOBP	GO:2000181	negative regulation of blood vessel morphogenesis	0.00152496	0.046204	0.03724
																		GOBP	GO:1904951	positive regulation of establishment of protein localization	0.001529	0.046204	0.03724
																		GOBP	GO:0055074	calcium ion homeostasis	0.00158308	0.0465025	0.0374805
																		GOBP	GO:0044409	symbiont entry into host	0.00160963	0.0465025	0.0374805
																		GOBP	GO:1901343	negative regulation of vasculature development	0.00160963	0.0465025	0.0374805
																		GOBP	GO:2001236	regulation of extrinsic apoptotic signaling pathway	0.00160963	0.0465025	0.0374805
																		GOBP	GO:0002775	antimicrobial peptide production	0.0016829	0.0470674	0.0379358
																		GOBP	GO:0017038	protein import	0.0016829	0.0470674	0.0379358
																		GOBP	GO:0051081	nuclear membrane disassembly	0.0016829	0.0470674	0.0379358
																		GOBP	GO:0007159	leukocyte cell-cell adhesion	0.00172676	0.0477858	0.0385149
																		GOBP	GO:1903320	regulation of protein modification by small protein conjugation or removal	0.00180811	0.0495158	0.0399092
																		GOBP	GO:1900271	regulation of long-term synaptic potentiation	0.00183411	0.0497101	0.0400658
																		GOMF	GO:0008201	heparin binding	1.12884e-11	3.1156e-09	2.64981e-09
																		GOMF	GO:0005539	glycosaminoglycan binding	5.81283e-11	8.02171e-09	6.82243e-09
																		GOMF	GO:1901681	sulfur compound binding	3.11402e-09	2.8649e-07	2.43659e-07
																		GOMF	GO:0005178	integrin binding	2.65279e-05	0.00183043	0.00155677
																		GOMF	GO:0004866	endopeptidase inhibitor activity	3.48491e-05	0.00184815	0.00157185
																		GOMF	GO:0061134	peptidase regulator activity	4.02996e-05	0.00184815	0.00157185
																		GOMF	GO:0030414	peptidase inhibitor activity	4.68735e-05	0.00184815	0.00157185
																		GOMF	GO:0061135	endopeptidase regulator activity	7.35361e-05	0.00233236	0.00198366
																		GOMF	GO:0042056	chemoattractant activity	7.60553e-05	0.00233236	0.00198366
																		GOMF	GO:0005520	insulin-like growth factor binding	0.00013835	0.00381846	0.00324759
																		GOMF	GO:0004867	serine-type endopeptidase inhibitor activity	0.000226826	0.00569126	0.0048404
																		GOMF	GO:0050750	low-density lipoprotein particle receptor binding	0.000361184	0.00830724	0.00706527
																		GOMF	GO:0046875	ephrin receptor binding	0.000451547	0.00958669	0.00815344
																		GOMF	GO:0070325	lipoprotein particle receptor binding	0.000612346	0.012072	0.0102672
																		GOMF	GO:0043394	proteoglycan binding	0.00103399	0.0190253	0.016181
																		GOMF	GO:0001664	G protein-coupled receptor binding	0.00117589	0.0202842	0.0172516
																		GOMF	GO:0140375	immune receptor activity	0.00147703	0.023275	0.0197953
																		GOMF	GO:0016670	oxidoreductase activity, acting on a sulfur group of donors, oxygen as acceptor	0.00153298	0.023275	0.0197953
																		GOMF	GO:0048156	tau protein binding	0.0016043	0.023275	0.0197953
																		GOMF	GO:0004857	enzyme inhibitor activity	0.00168659	0.023275	0.0197953
																		GOMF	GO:0043014	alpha-tubulin binding	0.00183035	0.024056	0.0204595
																		GOMF	GO:0008009	chemokine activity	0.00233977	0.0293535	0.024965
																		GOMF	GO:0033130	acetylcholine receptor binding	0.00250978	0.0301173	0.0256146
																		GOMF	GO:0005126	cytokine receptor binding	0.00388299	0.0446544	0.0379784
																		GOMF	GO:0015026	coreceptor activity	0.00436239	0.0481608	0.0409606
																		GOMF	GO:0043395	heparan sulfate proteoglycan binding	0.00463415	0.0491933	0.0418387
																		GOCC	GO:0042470	melanosome	1.72611e-06	0.000184693	0.000151716
																		GOCC	GO:0048770	pigment granule	1.72611e-06	0.000184693	0.000151716
																		GOCC	GO:0034364	high-density lipoprotein particle	1.03052e-05	0.000735104	0.000603848
																		GOCC	GO:0034358	plasma lipoprotein particle	3.72892e-05	0.00159598	0.00131101
																		GOCC	GO:1990777	lipoprotein particle	3.72892e-05	0.00159598	0.00131101
																		GOCC	GO:0032994	protein-lipid complex	5.09958e-05	0.00172357	0.00141582
																		GOCC	GO:0034362	low-density lipoprotein particle	5.63785e-05	0.00172357	0.00141582
																		GOCC	GO:0062023	collagen-containing extracellular matrix	7.06729e-05	0.0018905	0.00155294
																		GOCC	GO:0005788	endoplasmic reticulum lumen	0.000208975	0.00480977	0.00395096
																		GOCC	GO:0009897	external side of plasma membrane	0.000240164	0.00480977	0.00395096
																		GOCC	GO:0034774	secretory granule lumen	0.00025828	0.00480977	0.00395096
																		GOCC	GO:0060205	cytoplasmic vesicle lumen	0.000286292	0.00480977	0.00395096
																		GOCC	GO:0031983	vesicle lumen	0.000292182	0.00480977	0.00395096
																		GOCC	GO:0030669	clathrin-coated endocytic vesicle membrane	0.000591484	0.00904126	0.00742691
																		GOCC	GO:0030666	endocytic vesicle membrane	0.000681828	0.00972741	0.00799054
																		GOCC	GO:0072562	blood microparticle	0.000866274	0.0115864	0.00951762
																		GOCC	GO:0030140	trans-Golgi network transport vesicle	0.000959816	0.0120824	0.00992503
																		GOCC	GO:0031091	platelet alpha granule	0.00122202	0.0145284	0.0119343
																		GOCC	GO:0045334	clathrin-coated endocytic vesicle	0.00132463	0.0146042	0.0119966
																		GOCC	GO:0005641	nuclear envelope lumen	0.00138015	0.0146042	0.0119966
																		GOCC	GO:0005798	Golgi-associated vesicle	0.00143312	0.0146042	0.0119966
																		GOCC	GO:0098685	Schaffer collateral - CA1 synapse	0.00166844	0.0162293	0.0133315
																		GOCC	GO:0005796	Golgi lumen	0.00214269	0.0199363	0.0163766
																		GOCC	GO:0030139	endocytic vesicle	0.0023474	0.020931	0.0171936
																		GOCC	GO:0030662	coated vesicle membrane	0.00405268	0.034691	0.0284968
																		GOCC	GO:0000940	outer kinetochore	0.00462706	0.0376135	0.0308974
																		GOCC	GO:0031093	platelet alpha granule lumen	0.00489759	0.0376135	0.0308974
																		GOCC	GO:0034361	very-low-density lipoprotein particle	0.00509715	0.0376135	0.0308974
																		GOCC	GO:0034385	triglyceride-rich plasma lipoprotein particle	0.00509715	0.0376135	0.0308974
																		GOCC	GO:0030136	clathrin-coated vesicle	0.00545233	0.0380424	0.0312498
																		GOCC	GO:0030665	clathrin-coated vesicle membrane	0.00551081	0.0380424	0.0312498
																		GOCC	GO:0030135	coated vesicle	0.00602647	0.040302	0.033106
