# Supplementary material for: Integrative multi-omics and network-based machine learning for early diagnosis of Parkinson’s disease
Source: PLoS One. 2026 Jan 6;21(1):e0329980. doi: 10.1371/journal.pone.0329980 (PMC12773809; doi:10.1371/journal.pone.0329980)
Supplement: S1 File — S1 Table. Bootstrap Stability Scores of Selected Features in sPLS-DA. S2 Table. Lists of the selected features in single- and multi-omics analysis. S3 Table. Results of function enrichment. S4 Table. The identified topological regulator. S5 Table. Table Stability Assessment of Network Topological analysis. S6 Table. Table Features of the train and test sets in machine learning. S7 Table. Table Features of the validation set in machine learning. S1 Fig. Balanced error rates (BER) of training models using sPLS-DA applied to DNA methylation, gene expression and proteomics datasets. A range of features from 3 to 300 (from 3 to 30 in steps of 3, from 30 to 60 in steps of 6, from 60 to 150 in the step of 15, and from 150 to 300 in the step of 30) was set for each component. Results were calculated with stratified 5-fold cross-validation and 100 random repeats. S2 Fig. (A)The performance of prediction models was evaluated under optimal parameter settings, with results measured by accuracy and AUC using stratified 5-fold cross-validation and 1,000 random repeats. The findings are presented as means ± standard deviation (SD). The notations MTEH, EXPR, PROT represent the outcomes of individual sPLS-DA analyses based on expression, methylation, and proteins respectively. The term MULTI denotes the results of an integrative sPLS-DA analysis across the three omics. (B) An overlapped features among three omics data across four distinct components identified through multi-omics integrative analysis. METH, methylation; EXPR, expression; PRO, proteins; MULTI, multi-omics. (ZIP) [file pone.0329980.s001.zip › Supporting information_600/S4 Table The identified topological regulator.xlsx]

## Sheet: Sheet1
S4 Table The identified topological regulator
Method	gene name
NP	RPS27A
NP	UBA52
NP	EGFR
NP	H4C6
NP	H3C13
NP	ACTB
NP	RPS11
NP	H3C12
NP	RPS9
NP	SRC
NP	RPS3
NP	RPL5
NP	RPS23
NP	RPL23
NP	RPS16
NP	RPL23A
NP	RPS14
NP	HSP90AA1
NP	RPS3A
NP	RPS19
NP	RPS13
NP	RPS28
NP	RPS20
NP	RPLP0
NP	RPL3
NP	UBB
NP	FN1
NP	RPL26
NP	RPL6
NP	CD74
NP	RPS4X
NP	RPL7
NP	RPS27
NP	RPL21
NP	RPSA
NP	RPS29
NP	RPS25
NP	RPS12
NP	RPL36
NP	RPL38
NP	RPS26
NP	PRKACA
NP	STAT1
NP	POLR2A
NP	RPL37A
NP	PRKACB
NP	H4C2
NP	RPL24
NP	H4C5
NP	H4C13
NP	H4C4
NP	H4C11
NP	H4C8
NP	H4C3
NP	CD8A
NP	H4C9
NP	RPL14
NP	H4C1
NP	H4C12
