# Supplementary material for: Integrative multi-omics and network-based machine learning for early diagnosis of Parkinson’s disease
Source: PLoS One. 2026 Jan 6;21(1):e0329980. doi: 10.1371/journal.pone.0329980 (PMC12773809; doi:10.1371/journal.pone.0329980)
Supplement: S1 File — S1 Table. Bootstrap Stability Scores of Selected Features in sPLS-DA. S2 Table. Lists of the selected features in single- and multi-omics analysis. S3 Table. Results of function enrichment. S4 Table. The identified topological regulator. S5 Table. Table Stability Assessment of Network Topological analysis. S6 Table. Table Features of the train and test sets in machine learning. S7 Table. Table Features of the validation set in machine learning. S1 Fig. Balanced error rates (BER) of training models using sPLS-DA applied to DNA methylation, gene expression and proteomics datasets. A range of features from 3 to 300 (from 3 to 30 in steps of 3, from 30 to 60 in steps of 6, from 60 to 150 in the step of 15, and from 150 to 300 in the step of 30) was set for each component. Results were calculated with stratified 5-fold cross-validation and 100 random repeats. S2 Fig. (A)The performance of prediction models was evaluated under optimal parameter settings, with results measured by accuracy and AUC using stratified 5-fold cross-validation and 1,000 random repeats. The findings are presented as means ± standard deviation (SD). The notations MTEH, EXPR, PROT represent the outcomes of individual sPLS-DA analyses based on expression, methylation, and proteins respectively. The term MULTI denotes the results of an integrative sPLS-DA analysis across the three omics. (B) An overlapped features among three omics data across four distinct components identified through multi-omics integrative analysis. METH, methylation; EXPR, expression; PRO, proteins; MULTI, multi-omics. (ZIP) [file pone.0329980.s001.zip › Supporting information_600/S6 Table Features of the train and test sets in machine learning.xlsx]

## Sheet: Sheet1
		S6 Table Features of the train and test sets in machine learning
		Gene expression features	DNA methylation		Protein	Topological regulator(gene)
		Gene symbol/Ensembl Gene ID	Illumina ID	Gene ID	Gene symbol	Gene symbol
		ENSG00000257878	cg15723951	NA	LPO	RPL7
		MXD1	cg06334689	DOC2A	HAMP	RPS3A
		ENSG00000225873	cg01706419	NA	RIPK2	RPS27
		REPS2	cg25403368	NA	ST8SIA2	RPS26
		FOSL2	cg14257071	NA	IGFBP	RPL26
		ENSG00000255801	cg06330705	NA	CEL	RPL23
		B4GALT5	cg21691076	NA	LRRTM	RPL21
		ACSL1	cg21788897	NA	ATAD1	RPS29
		KCNJ15	cg12995006	NA	VEGFA	UBB
		TMCC3	cg01479916	NA	CD2	H4C6
		FCAR	ch.11.167001F	OR52M1	PELI2	RPS27A
		SORL1	cg09885502	GNAS	CNTFR	RPS20
		IL1R2	cg24395774	NA	SEMA6A	EGFR
		DAPK2	cg25705589	NA	IFNGR2	FN1
		STX3	cg08584759	C10orf47	ADAM9	RPS23
		SMAP2	cg18770452	COL25A1	IGF2R	CD8A
		DZIP3	cg09762182	C1orf159	ADAM22	H4C3
		CXCL16	cg14115431	NA	ENPP5	H4C13
		PFKFB3	cg20566384	NA	SLITRK3	H4C2
		MEGF9	cg08043513	NA	IL6ST	RPL24
		THBD	cg06766960	NA	ATP1B2	RPS25
		RN7SL683P	cg21498547	DLGAP2	FAM234B	RPL6
		MME	cg05538645	NA	EIF1AD	RPS14
		NBPF26	cg20205188	ADARB2	STAT3	HSP90AA1
		ALOX5AP	cg17929630	RNF39	LST1	POLR2A
		PFDN5	cg02331830	PLEC1	LUM	H4C5
		CYP27A1	cg00648024	NA	SWAP70	H4C4
		CPSF6	cg01982166	NA	MEGF10	RPL5
		SPRED1	cg07504457	NA	ARTN	RPS16
		PRRG4	cg00103126	NA	LYPD3	RPS12
		ENSG00000225195	cg07615678	NA	PABPC3	ACTB
		ANPEP	cg15487187	NA	ARPC1B	CD74
		ENSG00000227063	cg23893060	NA	APP	PRKACB
		ENSG00000274422	cg09650803	NA	ANXA9	RPSA
		RPLP2	cg03794530	NA	C17orf67	RPS4X
		KCNE1	cg12129080	EBF3	KIR2DL5A	RPS13
		LOC254896	cg11379315	MEPE	ELANE	PRKACA
		RAP1GAP	cg05126514	BSN	CXCL9	RPL37A
		FKBP5	cg12117283	AFAP1	C6orf25	RPS11
		GFUS	cg21757617	NA	NECTIN1	H4C8
		PWP2	cg07109358	AFAP1	WISP1	UBA52
		IGF2BP2	cg14841828	BCL11B	CCL14	H4C12
		GATD3	cg09977515	NA	TBCE	SRC
		AKAP5	cg21214630	ARPC5L	PRR16	RPL36
		LOC102724023	cg14245347	HLA-H	SERPINA7	RPL38
		GNA12	cg00390848	NA	PON1	RPS3
		KLRC2	cg03876418	NA	PRMT3	H4C9
		LOC102724159	cg10738003	ARHGEF12	GSK3A_GSK3B	STAT1
		ENSG00000276345	cg07227024	ALS2CR12	FCER1A	H3C13
		SYCP2L	cg15454820	NA	TRIL	RPL3
		NUDT4	ch.10.1947223F	BTAF1	GRP	RPLP0
		SULT1A1	cg25903497	PNKD	NRCAM	RPS28
		STAB1	cg15935227	PTPRN2	IGFBP7	RPS9
		FAM106A	cg02094681	NA	FAM174A	H3C12
		GCAT	cg21479603	NA	NCR1	RPL23A
		TDRD1	cg22645355	ASAH2	DCN	RPL14
		RNVU1-19			UBB	H4C11
		DNAJC6			PRKCA	RPS19
		NEDD4L			PIANP	H4C1
		SLC24A4			SFRP1
		FAT4			ICOSLG
		OCLN			IL1B
		NUTM2B-AS1			SMPDL3A
		TRGV4			ERP29
		TDRD9			SCARB2
		ELAPOR2			SPINK9
		GZMB			GPNMB
		CTNNAL1			WFDC10B
		LINC02009			SOD3
					ATG5
