# Supplementary material for: Integrative multi-omics and network-based machine learning for early diagnosis of Parkinson’s disease
Source: PLoS One. 2026 Jan 6;21(1):e0329980. doi: 10.1371/journal.pone.0329980 (PMC12773809; doi:10.1371/journal.pone.0329980)
Supplement: S1 File — S1 Table. Bootstrap Stability Scores of Selected Features in sPLS-DA. S2 Table. Lists of the selected features in single- and multi-omics analysis. S3 Table. Results of function enrichment. S4 Table. The identified topological regulator. S5 Table. Table Stability Assessment of Network Topological analysis. S6 Table. Table Features of the train and test sets in machine learning. S7 Table. Table Features of the validation set in machine learning. S1 Fig. Balanced error rates (BER) of training models using sPLS-DA applied to DNA methylation, gene expression and proteomics datasets. A range of features from 3 to 300 (from 3 to 30 in steps of 3, from 30 to 60 in steps of 6, from 60 to 150 in the step of 15, and from 150 to 300 in the step of 30) was set for each component. Results were calculated with stratified 5-fold cross-validation and 100 random repeats. S2 Fig. (A)The performance of prediction models was evaluated under optimal parameter settings, with results measured by accuracy and AUC using stratified 5-fold cross-validation and 1,000 random repeats. The findings are presented as means ± standard deviation (SD). The notations MTEH, EXPR, PROT represent the outcomes of individual sPLS-DA analyses based on expression, methylation, and proteins respectively. The term MULTI denotes the results of an integrative sPLS-DA analysis across the three omics. (B) An overlapped features among three omics data across four distinct components identified through multi-omics integrative analysis. METH, methylation; EXPR, expression; PRO, proteins; MULTI, multi-omics. (ZIP) [file pone.0329980.s001.zip › Supporting information_600/S7 Table Features of the validation set in machine learning.xlsx]

## Sheet: Sheet1
S7 Table Features of the validation set in machine learning
Gene expression features	DNA methylation		Topological regulator(gene)
Gene symbol/Ensembl Gene ID	Illumina ID	Gene ID	Gene symbol
ACSL1	cg01982166	NA	RPL7
AKAP5	cg02331830	PLEC1	RPS3A
ALOX5AP	cg05126514	BSN	RPS27
ANPEP	cg06334689	DOC2A	RPS26
B4GALT5	cg06766960	NA	RPL26
CPSF6	cg07109358	AFAP1	RPL23
CTNNAL1	cg07227024	ALS2CR12	RPL21
CXCL16	cg08584759	C10orf47	RPS29
CYP27A1	cg09762182	C1orf159	UBB
DAPK2	cg09885502	GNAS	RPS27A
DNAJC6	cg10738003	ARHGEF12	RPS20
DZIP3	cg11379315	MEPE	EGFR
ELAPOR2	cg12129080	EBF3	FN1
ENSG00000225195	cg14115431	NA	RPS23
ENSG00000225873	cg14245347	HLA-H	CD8A
ENSG00000227063	cg14841828	BCL11B	H4C3
ENSG00000255801	cg15454820	NA	RPL24
ENSG00000257878	cg15935227	PTPRN2	RPS25
FAM106A	cg17929630	RNF39	RPL6
FAT4	cg18770452	COL25A1	RPS14
FCAR	cg20205188	ADARB2	HSP90AA1
FKBP5	cg21214630	ARPC5L	POLR2A
FOSL2	cg21498547	DLGAP2	RPL5
GATD3	cg21757617	NA	RPS16
GCAT	cg22645355	ASAH2	RPS12
GFUS	cg25903497	PNKD	ACTB
GNA12	ch.10.1947223F	BTAF1	CD74
GZMB	ch.11.167001F	OR52M1	PRKACB
IGF2BP2			RPSA
IL1R2			RPS4X
KCNE1			RPS13
KCNJ15			PRKACA
KLRC2			RPL37A
MEGF9			RPS11
MME			H4C8
MXD1			UBA52
NBPF26			SRC
NEDD4L			RPL36
NUDT4			RPL38
NUTM2B.AS1			RPS3
OCLN			STAT1
PFDN5			H3C13
PFKFB3			RPL3
PRRG4			RPLP0
PWP2			RPS28
RAP1GAP			RPS9
REPS2			H3C12
RN7SL683P			RPL23A
RPLP2			RPL14
SLC24A4			H4C11
SMAP2			RPS19
SORL1
SPRED1
STAB1
STX3
SULT1A1
SYCP2L
TDRD1
TDRD9
THBD
TMCC3
TRGV4
